# Supplementary material for: Early experience with Watson for oncology in Korean patients with colorectal cancer
Source: PLoS One. 2019 Mar 25;14(3):e0213640. doi: 10.1371/journal.pone.0213640 (PMC6433269; doi:10.1371/journal.pone.0213640)
Supplement: S1 Dataset — (XLSX) [file pone.0213640.s001.xlsx]

## Sheet: 2017-07-31_180516
Diagnosis	PerformanceStatus	PriorTherapy	Stage	RAS	EGFR	Recommendation_VS_MDT	ForConsideration_VS_MDT	Recommendation_VS_NCCN	ForConsideration_VS_NCCN	NCCN_VS_MDT
colon cancer	ECOG 0	Surgery	IIA	WT	mutation	discordance	concordance	discordance	concordance	concordance
rectal cancer	ECOG 1	Adjuvant chemotherapy	IV	WT	mutation	discordance	concordance	discordance	concordance	concordance
rectal cancer	ECOG 1	Postoperative CCRT	IV	WT	mutation	discordance	concordance	discordance	concordance	concordance
rectal cancer	ECOG 1	Adjuvant chemotherapy	IV	WT	WT	discordance	concordance	discordance	concordance	concordance
colon cancer	ECOG 1	Surgery	IIA	WT	mutation	concordance	concordance	concordance	concordance	concordance
colon cancer	ECOG 1	Surgery	IIIB	WT	mutation	concordance	concordance	concordance	concordance	concordance
colon cancer	ECOG 1	Surgery	IIIB	WT	mutation	concordance	concordance	concordance	concordance	concordance
colon cancer	ECOG 1	Surgery	IIIB	WT	mutation	discordance	concordance	concordance	concordance	concordance
colon cancer	ECOG 1	Surgery	IIA	WT	mutation	discordance	concordance	concordance	concordance	concordance
colon cancer	ECOG 1	Adjuvant chemotherapy	IV	WT	WT	concordance	concordance	concordance	discordance	concordance
rectal cancer	ECOG 1	Adjuvant chemotherapy	IV	WT	mutation	discordance	discordance	discordance	discordance	concordance
colon cancer	ECOG 1	Surgery	IIIB	WT	WT	concordance	concordance	concordance	concordance	concordance
colon cancer	ECOG 1	Adjuvant chemotherapy	IV	WT	WT	discordance	discordance	discordance	discordance	discordance
colon cancer	ECOG 1	Surgery	IIIB	WT	mutation	concordance	concordance	concordance	concordance	concordance
rectal cancer	ECOG 1	Postoperative CCRT	IIIB	WT	mutation	concordance	concordance	concordance	concordance	concordance
colon cancer	ECOG 1	Surgery	IV	WT	mutation	discordance	discordance	concordance	concordance	concordance
rectal cancer	ECOG 1	Surgery	IIIB	mutation	mutation	concordance	concordance	concordance	concordance	concordance
colon cancer	ECOG 1	Surgery	IIIB	mutation	mutation	discordance	discordance	concordance	concordance	concordance
rectal cancer	ECOG 1	Surgery	IIIA	WT	WT	concordance	concordance	concordance	concordance	concordance
rectal cancer	ECOG 0	No prior treatment	IIIB	WT	WT	concordance	concordance	concordance	concordance	concordance
colon cancer	ECOG 0	Surgery	IIIB	mutation	mutation	concordance	concordance	concordance	concordance	concordance
colon cancer	ECOG 1	Surgery	IIIC	mutation	mutation	discordance	concordance	concordance	concordance	concordance
colon cancer	ECOG 1	Surgery	IIA	WT	mutation	concordance	concordance	concordance	concordance	concordance
rectal cancer	ECOG 1	Postoperative CCRT	IV	WT	mutation	discordance	concordance	discordance	concordance	concordance
colon cancer	ECOG 1	No prior treatment	IIIB	mutation	mutation	discordance	concordance	concordance	concordance	concordance
colon cancer	ECOG 1	Surgery	IIIA	WT	mutation	concordance	concordance	concordance	concordance	concordance
colon cancer	ECOG 1	Surgery	IV	mutation	mutation	concordance	concordance	concordance	concordance	concordance
rectal cancer	ECOG 1	No prior treatment	IV	mutation	mutation	discordance	concordance	concordance	concordance	concordance
colon cancer	ECOG 1	Surgery	IIA	WT	mutation	discordance	discordance	concordance	concordance	concordance
colon cancer	ECOG 1	Surgery	IIIB	mutation	mutation	concordance	concordance	concordance	concordance	concordance
colon cancer	ECOG 1	Surgery	IIIC	mutation	mutation	discordance	concordance	concordance	concordance	concordance
colon cancer	ECOG 1	Surgery	IIA	WT	mutation	discordance	concordance	concordance	concordance	concordance
colon cancer	ECOG 1	Surgery	IIIB	mutation	mutation	discordance	concordance	concordance	concordance	concordance
colon cancer	ECOG 1	Surgery	IIA	mutation	mutation	discordance	discordance	concordance	concordance	concordance
colon cancer	ECOG 0	No prior treatment	I	WT	mutation	concordance	concordance	concordance	concordance	concordance
rectal cancer	ECOG 1	No prior treatment	IV	mutation	mutation	discordance	concordance	concordance	concordance	concordance
colon cancer	ECOG 1	Surgery	IIA	mutation	mutation	discordance	concordance	concordance	concordance	concordance
rectal cancer	ECOG 1	Postoperative CCRT	IIIB	WT	mutation	concordance	concordance	concordance	concordance	concordance
colon cancer	ECOG 1	Surgery	IIIB	mutation	mutation	concordance	concordance	concordance	concordance	concordance
rectal cancer	ECOG 1	Neoadjuvant CCRT	IIIB	mutation	mutation	concordance	concordance	concordance	concordance	concordance
colon cancer	ECOG 1	Adjuvant chemotherapy	IV	mutation	mutation	concordance	concordance	concordance	concordance	concordance
colon cancer	ECOG 0	Surgery	IIIB	mutation	mutation	concordance	concordance	concordance	concordance	concordance
rectal cancer	ECOG 1	Surgery	IIIB	mutation	mutation	discordance	concordance	discordance	concordance	concordance
colon cancer	ECOG 1	Surgery	IIIB	mutation	mutation	discordance	concordance	concordance	concordance	concordance
colon cancer	ECOG 1	Surgery	IV	mutation	mutation	discordance	concordance	concordance	concordance	concordance
colon cancer	ECOG 1	Surgery	IV	WT	mutation	discordance	concordance	concordance	concordance	concordance
colon cancer	ECOG 1	Surgery	IIIA	WT	mutation	concordance	concordance	concordance	concordance	concordance
colon cancer	ECOG 1	Surgery	IIIB	WT	mutation	discordance	concordance	concordance	concordance	concordance
colon cancer	ECOG 1	Surgery	IIIB	WT	WT	concordance	concordance	concordance	concordance	concordance
rectal cancer	ECOG 1	Postoperative CCRT	IV	WT	mutation	discordance	concordance	concordance	concordance	concordance
rectal cancer	ECOG 1	Surgery	IV	mutation	mutation	discordance	concordance	concordance	concordance	concordance
colon cancer	ECOG 1	Surgery	IIIB	WT	WT	concordance	concordance	concordance	concordance	concordance
colon cancer	ECOG 1	Surgery	IIIA	WT	WT	concordance	concordance	concordance	concordance	concordance
rectal cancer	ECOG 1	No prior treatment	IIIB	WT	WT	concordance	concordance	concordance	concordance	concordance
colon cancer	ECOG 1	Surgery	IIA	mutation	WT	discordance	concordance	concordance	concordance	concordance
colon cancer	ECOG 1	Surgery	IIB	WT	mutation	discordance	concordance	concordance	concordance	concordance
colon cancer	ECOG 1	Adjuvant chemotherapy	IV	WT	WT	discordance	discordance	concordance	concordance	discordance
colon cancer	ECOG 1	Adjuvant chemotherapy	IV	WT	WT	discordance	discordance	concordance	concordance	concordance
colon cancer	ECOG 1	Surgery	IIIC	mutation	mutation	concordance	concordance	concordance	concordance	concordance
colon cancer	ECOG 1	Surgery	IV	WT	mutation	discordance	discordance	concordance	concordance	concordance
colon cancer	ECOG 1	Surgery	IIA	WT	mutation	discordance	concordance	concordance	concordance	concordance
colon cancer	ECOG 1	Surgery	IIIB	WT	mutation	discordance	concordance	concordance	concordance	concordance
colon cancer	ECOG 1	Surgery	IV	WT	WT	discordance	concordance	concordance	concordance	concordance
rectal cancer	ECOG 1	Postoperative CCRT	IV	mutation	WT	concordance	concordance	concordance	discordance	concordance
colon cancer	ECOG 1	Adjuvant chemotherapy	IV	WT	WT	concordance	concordance	concordance	discordance	concordance
colon cancer	ECOG 1	Surgery	IIIB	WT	WT	concordance	concordance	concordance	concordance	concordance
colon cancer	ECOG 1	Surgery	IIIB	mutation	mutation	concordance	concordance	concordance	concordance	concordance
colon cancer	ECOG 1	Adjuvant chemotherapy	IV	WT	WT	discordance	concordance	concordance	concordance	concordance
colon cancer	ECOG 1	No prior treatment	IIIB	mutation	mutation	concordance	concordance	concordance	concordance	concordance
